# Supplementary material for: Expansion and stress responses of the AP2/EREBP superfamily in cotton
Source: BMC Genomics. 2017 Jan 31;18:118. doi: 10.1186/s12864-017-3517-9 (PMC5282909; doi:10.1186/s12864-017-3517-9)
Supplement: Additional file 1: Table S1. — AP2/EREBP superfamily genes in G. raimondii. (XLS 46 kb) [file 12864_2017_3517_MOESM1_ESM.xls]

## Sheet: Sheet1
Additional file 1: Table S1. AP2/EREBP family genes in Gossypium raimondii.
Locus name	Gene name	group	Locus name	Gene name	group
Gorai.002G241700.1	GrDREB10	A1	Gorai.002G067600.1	GrERF20	B1
Gorai.003G162700.1	GrDREB17	A1	Gorai.002G092900.1	GrERF21	B1
Gorai.006G046200.1	GrDREB31	A1	Gorai.002G187500.1	GrERF22	B1
Gorai.007G010100.1	GrDREB36	A1	Gorai.004G032500.1	GrERF28	B1
Gorai.008G243600.1	GrDREB49	A1	Gorai.005G058700.1	GrERF49	B1
Gorai.008G280600.1	GrDREB52	A1	Gorai.005G177900.1	GrERF51	B1
Gorai.009G087700.1	GrDREB55	A1	Gorai.005G197800.1	GrERF53	B1
Gorai.009G406800.1	GrDREB65	A1	Gorai.005G200200.1	GrERF54	B1
Gorai.011G151600.1	GrDREB74	A1	Gorai.006G088000.1	GrERF57	B1
Gorai.005G110100.1	GrDREB28	A2	Gorai.006G107500.1	GrERF58	B1
Gorai.007G271900.1	GrDREB43	A2	Gorai.006G264300.1	GrERF67	B1
Gorai.007G359400.1	GrDREB44	A2	Gorai.007G312200.1	GrERF81	B1
Gorai.009G197800.1	GrDREB57	A2	Gorai.008G155600.1	GrERF90	B1
Gorai.009G271400.1	GrDREB64	A2	Gorai.008G161000.1	GrERF91	B1
Gorai.011G235900.1	GrDREB76	A2	Gorai.009G125700.1	GrERF108	B1
Gorai.013G025100.1	GrDREB79	A2	Gorai.009G375700.1	GrERF114	B1
Gorai.011G291900.1	GrDREB77	A3	Gorai.009G443400.1	GrERF115	B1
Gorai.001G008100.1	GrDREB1	A4	Gorai.010G155900.1	GrERF119	B1
Gorai.001G049800.1	GrDREB4	A4	Gorai.010G256600.1	GrERF124	B1
Gorai.001G176500.1	GrDREB5	A4	Gorai.011G029700.1	GrERF125	B1
Gorai.002G159400.1	GrDREB8	A4	Gorai.011G029800.1	GrERF126	B1
Gorai.002G241800.1	GrDREB11	A4	Gorai.011G188200.1	GrERF132	B1
Gorai.003G063500.1	GrDREB14	A4	Gorai.013G169500.1	GrERF139	B1
Gorai.003G162600.1	GrDREB16	A4	Gorai.004G051600.1	GrERF29	B2
Gorai.003G175100.1	GrDREB18	A4	Gorai.004G142800.1	GrERF38	B2
Gorai.004G165300.1	GrDREB20	A4	Gorai.006G260300.1	GrERF66	B2
Gorai.004G196700.1	GrDREB21	A4	Gorai.009G147300.1	GrERF109	B2
Gorai.004G208000.1	GrDREB22	A4	Gorai.010G236100.1	GrERF123	B2
Gorai.004G281600.1	GrDREB23	A4	Gorai.011G056300.1	GrERF127	B2
Gorai.004G289800.1	GrDREB26	A4	Gorai.011G193600.1	GrERF133	B2
Gorai.005G116500.1	GrDREB29	A4	Gorai.001G051100.1	GrERF4	B3
Gorai.006G097000.1	GrDREB32	A4	Gorai.001G051200.1	GrERF5	B3
Gorai.006G197200.1	GrDREB33	A4	Gorai.001G051300.1	GrERF6	B3
Gorai.007G010200.1	GrDREB37	A4	Gorai.001G176600.1	GrERF9	B3
Gorai.007G028800.1	GrDREB39	A4	Gorai.001G176700.1	GrERF10	B3
Gorai.007G087100.1	GrDREB40	A4	Gorai.001G176800.1	GrERF11	B3
Gorai.007G109400.1	GrDREB41	A4	Gorai.001G252400.1	GrERF12	B3
Gorai.008G107700.1	GrDREB46	A4	Gorai.001G252500.1	GrERF13	B3
Gorai.008G126000.1	GrDREB47	A4	Gorai.001G252600.1	GrERF14	B3
Gorai.008G243700.1	GrDREB50	A4	Gorai.001G252700.1	GrERF15	B3
Gorai.009G050200.1	GrDREB54	A4	Gorai.001G252800.1	GrERF16	B3
Gorai.009G136500.1	GrDREB56	A4	Gorai.001G252900.1	GrERF17	B3
Gorai.009G266600.1	GrDREB62	A4	Gorai.001G253000.1	GrERF18	B3
Gorai.009G266700.1	GrDREB63	A4	Gorai.001G253100.1	GrERF19	B3
Gorai.009G407200.1	GrDREB66	A4	Gorai.003G112200.1	GrERF26	B3
Gorai.010G075300.1	GrDREB70	A4	Gorai.003G176200.1	GrERF27	B3
Gorai.010G106600.1	GrDREB72	A4	Gorai.004G057000.1	GrERF30	B3
Gorai.011G113300.1	GrDREB73	A4	Gorai.004G057100.1	GrERF31	B3
Gorai.001G016800.1	GrDREB2	A5	Gorai.004G070500.1	GrERF32	B3
Gorai.001G019100.1	GrDREB3	A5	Gorai.004G070600.1	GrERF33	B3
Gorai.002G134600.1	GrDREB7	A5	Gorai.004G070700.1	GrERF34	B3
Gorai.002G220900.1	GrDREB9	A5	Gorai.004G070800.1	GrERF35	B3
Gorai.003G026100.1	GrDREB12	A5	Gorai.004G165700.1	GrERF39	B3
Gorai.003G099700.1	GrDREB15	A5	Gorai.004G165800.1	GrERF40	B3
Gorai.004G285200.1	GrDREB24	A5	Gorai.004G195000.1	GrERF41	B3
Gorai.004G285900.1	GrDREB25	A5	Gorai.004G195100.1	GrERF42	B3
Gorai.008G077900.1	GrDREB45	A5	Gorai.004G195200.1	GrERF43	B3
Gorai.009G037000.1	GrDREB53	A5	Gorai.004G195300.1	GrERF44	B3
Gorai.009G214300.1	GrDREB58	A5	Gorai.004G220800.1	GrERF45	B3
Gorai.009G244500.1	GrDREB60	A5	Gorai.005G049200.1	GrERF47	B3
Gorai.009G266200.1	GrDREB61	A5	Gorai.005G049300.1	GrERF48	B3
Gorai.010G021900.1	GrDREB67	A5	Gorai.006G214100.1	GrERF61	B3
Gorai.010G048900.1	GrDREB69	A5	Gorai.006G249800.1	GrERF62	B3
Gorai.010G091100.1	GrDREB71	A5	Gorai.006G249900.1	GrERF63	B3
Gorai.013G222700.1	GrDREB80	A5	Gorai.006G250000.1	GrERF64	B3
Gorai.002G018000.1	GrDREB6	A6	Gorai.006G250100.1	GrERF65	B3
Gorai.003G038200.1	GrDREB13	A6	Gorai.007G046000.1	GrERF69	B3
Gorai.004G133800.1	GrDREB19	A6	Gorai.007G046100.1	GrERF70	B3
Gorai.005G093500.1	GrDREB27	A6	Gorai.007G086000.1	GrERF71	B3
Gorai.005G202900.1	GrDREB30	A6	Gorai.007G086100.1	GrERF72	B3
Gorai.006G207800.1	GrDREB34	A6	Gorai.007G145700.1	GrERF75	B3
Gorai.006G222600.1	GrDREB35	A6	Gorai.007G145800.1	GrERF76	B3
Gorai.007G026200.1	GrDREB38	A6	Gorai.007G280800.1	GrERF78	B3
Gorai.007G240700.1	GrDREB42	A6	Gorai.007G280900.1	GrERF79	B3
Gorai.008G153600.1	GrDREB48	A6	Gorai.007G281000.1	GrERF80	B3
Gorai.008G253900.1	GrDREB51	A6	Gorai.008G108400.1	GrERF85	B3
Gorai.009G238800.1	GrDREB59	A6	Gorai.008G108500.1	GrERF86	B3
Gorai.010G043200.1	GrDREB68	A6	Gorai.008G108600.1	GrERF87	B3
Gorai.011G157500.1	GrDREB75	A6	Gorai.008G213900.1	GrERF95	B3
Gorai.012G130600.1	GrDREB78	A6	Gorai.008G214000.1	GrERF96	B3
			Gorai.008G219300.1	GrERF97	B3
Gorai.001G140000.1	GrAP2-1	AP2	Gorai.008G232500.1	GrERF98	B3
Gorai.001G256900.1	GrAP2-2	AP2	Gorai.008G232600.1	GrERF99	B3
Gorai.002G251500.1	GrAP2-3	AP2	Gorai.008G232700.1	GrERF100	B3
Gorai.003G025900.1	GrAP2-4	AP2	Gorai.009G165400.1	GrERF110	B3
Gorai.003G037100.1	GrAP2-5	AP2	Gorai.009G165500.1	GrERF111	B3
Gorai.003G091500.1	GrAP2-6	AP2	Gorai.010G156500.1	GrERF120	B3
Gorai.003G139800.1	GrAP2-7	AP2	Gorai.010G156600.1	GrERF121	B3
Gorai.004G002100.1	GrAP2-8	AP2	Gorai.011G172800.1	GrERF130	B3
Gorai.004G099100.1	GrAP2-9	AP2	Gorai.011G173000.1	GrERF131	B3
Gorai.004G263900.1	GrAP2-10	AP2	Gorai.012G096200.1	GrERF134	B3
Gorai.006G025100.1	GrAP2-11	AP2	Gorai.013G186700.1	GrERF140	B3
Gorai.006G025200.1	GrAP2-12	AP2	Gorai.013G186800.1	GrERF141	B3
Gorai.006G129400.1	GrAP2-13	AP2	Gorai.003G048800.1	GrERF24	B4
Gorai.006G139300.1	GrAP2-14	AP2	Gorai.005G078100.1	GrERF50	B4
Gorai.007G215900.1	GrAP2-15	AP2	Gorai.005G197100.1	GrERF52	B4
Gorai.007G226500.1	GrAP2-16	AP2	Gorai.007G045100.1	GrERF68	B4
Gorai.007G357900.1	GrAP2-17	AP2	Gorai.008G100500.1	GrERF84	B4
Gorai.008G077800.1	GrAP2-18	AP2	Gorai.008G210600.1	GrERF94	B4
Gorai.008G086000.1	GrAP2-19	AP2	Gorai.009G255400.1	GrERF112	B4
Gorai.008G182500.1	GrAP2-20	AP2	Gorai.010G131500.1	GrERF118	B4
Gorai.009G008800.1	GrAP2-21	AP2	Gorai.011G114900.1	GrERF129	B4
Gorai.009G104200.1	GrAP2-22	AP2	Gorai.012G125700.1	GrERF135	B4
Gorai.009G122000.1	GrAP2-23	AP2	Gorai.001G156900.1	GrERF8	B5
Gorai.010G028100.1	GrAP2-24	AP2	Gorai.003G082200.1	GrERF25	B5
Gorai.011G106200.1	GrAP2-25	AP2	Gorai.004G135700.1	GrERF37	B5
Gorai.011G109500.1	GrAP2-26	AP2	Gorai.006G200400.1	GrERF59	B5
Gorai.011G225700.1	GrAP2-27	AP2	Gorai.006G208200.1	GrERF60	B5
Gorai.011G241700.1	GrAP2-28	AP2	Gorai.007G105600.1	GrERF73	B5
Gorai.012G011800.1	GrAP2-29	AP2	Gorai.007G105700.1	GrERF74	B5
Gorai.012G056300.1	GrAP2-30	AP2	Gorai.008G123400.1	GrERF89	B5
Gorai.012G098200.1	GrAP2-31	AP2	Gorai.008G252300.1	GrERF101	B5
Gorai.013G003400.1	GrAP2-32	AP2	Gorai.008G271200.1	GrERF103	B5
			Gorai.009G355700.1	GrERF113	B5
Gorai.004G018300.1	GrRAV1	RAV	Gorai.001G033200.1	GrERF1	B6
Gorai.005G138100.1	GrRAV2	RAV	Gorai.001G036500.1	GrERF2	B6
Gorai.008G185900.1	GrRAV3	RAV	Gorai.001G042300.1	GrERF3	B6
Gorai.008G232100.1	GrRAV4	RAV	Gorai.001G064900.1	GrERF7	B6
Gorai.008G232300.1	GrRAV5	RAV	Gorai.004G127900.1	GrERF36	B6
Gorai.009G020200.1	GrRAV6	RAV	Gorai.004G292600.1	GrERF46	B6
Gorai.009G020300.1	GrRAV7	RAV	Gorai.006G013600.1	GrERF56	B6
Gorai.013G080000.1	GrRAV8	RAV	Gorai.007G260900.1	GrERF77	B6
Gorai.013G204000.1	GrRAV9	RAV	Gorai.008G116800.1	GrERF88	B6
Gorai.013G204200.1	GrRAV10	RAV	Gorai.008G178900.1	GrERF92	B6
Gorai.013G249100.1	GrRAV11	RAV	Gorai.008G183300.1	GrERF93	B6
			Gorai.008G261800.1	GrERF102	B6
Gorai.001G105100.1		outsider	Gorai.008G286700.1	GrERF104	B6
Gorai.001G188300.1		outsider	Gorai.009G017500.1	GrERF105	B6
Gorai.001G231300.1		outsider	Gorai.009G060600.1	GrERF106	B6
Gorai.007G156300.1		outsider	Gorai.009G125100.1	GrERF107	B6
			Gorai.010G114800.1	GrERF116	B6
			Gorai.010G117500.1	GrERF117	B6
			Gorai.010G222900.1	GrERF122	B6
			Gorai.011G082900.1	GrERF128	B6
			Gorai.013G076100.1	GrERF137	B6
			Gorai.013G115000.1	GrERF138	B6
			Gorai.013G244500.1	GrERF142	B6
			Gorai.005G238000.1	GrERF55	B7
			Gorai.008G025100.1	GrERF82	B7
			Gorai.013G043700.1	GrERF136	B7
			Gorai.003G023200.1	GrERF23	B7
			Gorai.008G075600.1	GrERF83	B7
