# Supplementary material for: Expansion and stress responses of the AP2/EREBP superfamily in cotton
Source: BMC Genomics. 2017 Jan 31;18:118. doi: 10.1186/s12864-017-3517-9 (PMC5282909; doi:10.1186/s12864-017-3517-9)
Supplement: Additional file 2: Table S2. — AP2/EREBP superfamily genes in G. hirsutum acc. TM-1. (XLS 77 kb) [file 12864_2017_3517_MOESM2_ESM.xls]

## Sheet: Sheet1
Additional file 2: Table S2. AP2/EREBP family genes in Gossypium hirsutum acc. TM-1.
Locus name in G. raimondii	Gene name in G. raimondii	Group	At genes in TM-1	Gene name in TM-1	Dt genes in TM-1	Gene name in TM-1
Gorai.002G241700.1	GrDREB10	A1	Gh_A01G1782	GhDREB10A	Gh_D01G2023	GhDREB10D
Gorai.003G162700.1	GrDREB17	A1	Gh_A03G2017	GhDREB17A	Gh_D03G1486	GhDREB17D
Gorai.006G046200.1	GrDREB31	A1	Gh_A09G0380	GhDREB31A	Gh_D09G0401	GhDREB31D
Gorai.007G010100.1	GrDREB36	A1	Gh_A11G0080	GhDREB36A	Gh_D11G0085	GhDREB36D
Gorai.008G243600.1	GrDREB49	A1	Gh_A12G2057	GhDREB49A	Gh_D12G2235	GhDREB49D
Gorai.008G280600.1	GrDREB52	A1	Gh_A12G2357	GhDREB52A	Gh_D12G2494	GhDREB52D
Gorai.009G087700.1	GrDREB55	A1	Gh_A05G0692	GhDREB55A	Gh_D05G0839	GhDREB55D
Gorai.009G406800.1	GrDREB65	A1	Gh_A04G1386	GhDREB65A	Gh_D04G1001	GhDREB65D
Gorai.011G151600.1	GrDREB74	A1
Gorai.005G110100.1	GrDREB28	A2	Gh_A03G0713	GhDREB28A	Gh_D02G0963	GhDREB28D
Gorai.007G271900.1	GrDREB43	A2	Gh_A11G2207	GhDREB43A	Gh_D11G2502	GhDREB43D
Gorai.007G359400.1	GrDREB44	A2	Gh_Sca004932G06	GhDREB44A	Gh_D11G3136	GhDREB44D
Gorai.009G197800.1	GrDREB57	A2	Gh_A05G1624	GhDREB57A	Gh_D05G1808	GhDREB57D
Gorai.009G271400.1	GrDREB64	A2	Gh_A05G2194	GhDREB64A	Gh_D05G2455	GhDREB64D
Gorai.011G235900.1	GrDREB76	A2	Gh_A10G1813	GhDREB76A	Gh_D10G2078	GhDREB76D
Gorai.013G025100.1	GrDREB79	A2	Gh_A13G0212	GhDREB79A	Gh_D13G0226	GhDREB79D
Gorai.011G291900.1	GrDREB77	A3	Gh_A10G2156	GhDREB77A	Gh_D10G2404	GhDREB77D
Gorai.001G008100.1	GrDREB1	A4	Gh_A07G0069	GhDREB1A	Gh_D07G0084	GhDREB1D
Gorai.001G049800.1	GrDREB4	A4	Gh_A07G0366	GhDREB4A	Gh_D07G0427	GhDREB4D
Gorai.001G176500.1	GrDREB5	A4	Gh_A07G1378	GhDREB5A	Gh_D07G1484	GhDREB5D
Gorai.002G159400.1	GrDREB8	A4	Gh_A01G1151	GhDREB8A	Gh_D01G1257	GhDREB8D
Gorai.002G241800.1	GrDREB11	A4	Gh_A01G1783	GhDREB11A	Gh_D01G2024	GhDREB11D
Gorai.003G063500.1	GrDREB14	A4	Gh_A02G1153	GhDREB14A	Gh_D03G0578	GhDREB14D
Gorai.003G162600.1	GrDREB16	A4	Gh_A03G2016	GhDREB16A	Gh_D03G1485	GhDREB16D
Gorai.003G175100.1	GrDREB18	A4	Gh_A03G0077	GhDREB18A	Gh_D03G1581	GhDREB18D
Gorai.004G165300.1	GrDREB20	A4	Gh_A08G1242	GhDREB20A	Gh_D08G1530	GhDREB20D
Gorai.004G196700.1	GrDREB21	A4	Gh_A08G1516	GhDREB21A	Gh_D08G1814	GhDREB21D
Gorai.004G208000.1	GrDREB22	A4	Gh_A08G1612	GhDREB22A	Gh_D08G1922	GhDREB22D
Gorai.004G281600.1	GrDREB23	A4	Gh_A08G2161	GhDREB23A	Gh_D08G2527	GhDREB23D
Gorai.004G289800.1	GrDREB26	A4	Gh_A08G2237	GhDREB26A	Gh_D08G2605	GhDREB26D
Gorai.005G116500.1	GrDREB29	A4	Gh_A02G1737	GhDREB29A	Gh_D02G1021	GhDREB29D
Gorai.006G097000.1	GrDREB32	A4	Gh_A09G0780	GhDREB32A	Gh_D09G0781	GhDREB32D
Gorai.006G197200.1	GrDREB33	A4	Gh_A09G1607	GhDREB33A	Gh_D09G1705	GhDREB33D
Gorai.007G010200.1	GrDREB37	A4	Gh_A11G0082	GhDREB37A	Gh_D11G0086	GhDREB37D
Gorai.007G028800.1	GrDREB39	A4	Gh_A11G2973	GhDREB39A	Gh_D11G0263	GhDREB39D
Gorai.007G087100.1	GrDREB40	A4	Gh_A11G0697	GhDREB40A	Gh_D11G0813	GhDREB40D
Gorai.007G109400.1	GrDREB41	A4	Gh_A11G0885	GhDREB41A	Gh_D11G1033	GhDREB41D
Gorai.008G107700.1	GrDREB46	A4	Gh_A12G0870	GhDREB46A	Gh_D12G0951	GhDREB46D
Gorai.008G126000.1	GrDREB47	A4	Gh_A12G1015	GhDREB47A	Gh_D12G1133	GhDREB47D
Gorai.008G243700.1	GrDREB50	A4	Gh_A12G2058	GhDREB50A	Gh_D12G2236	GhDREB50D
Gorai.009G050200.1	GrDREB54	A4	Gh_A05G0374	GhDREB54A	Gh_D05G0489	GhDREB54D
Gorai.009G136500.1	GrDREB56	A4	Gh_A05G1082	GhDREB56A	Gh_D05G1260	GhDREB56D
Gorai.009G266600.1	GrDREB62	A4	Gh_A05G2150	GhDREB62A	Gh_D05G2404	GhDREB62D
Gorai.009G266700.1	GrDREB63	A4	Gh_A05G2151	GhDREB63A	Gh_D05G2406	GhDREB63D
Gorai.009G407200.1	GrDREB66	A4	Gh_A04G0545	GhDREB66A	Gh_D04G1005	GhDREB66D
Gorai.010G075300.1	GrDREB70	A4	Gh_A06G0568	GhDREB70A	Gh_D06G0642	GhDREB70D
Gorai.010G106600.1	GrDREB72	A4	Gh_A06G0838	GhDREB72A	Gh_D06G0971	GhDREB72D
Gorai.011G113300.1	GrDREB73	A4	Gh_A10G0760	GhDREB73A	Gh_D10G1003	GhDREB73D
Gorai.001G016800.1	GrDREB2	A5			Gh_D07G0130	GhDREB2D
Gorai.001G019100.1	GrDREB3	A5	Gh_A07G0158	GhDREB3A	Gh_D07G0155	GhDREB3D
Gorai.002G134600.1	GrDREB7	A5	Gh_A01G0997	GhDREB7A	Gh_D01G1050	GhDREB7D
Gorai.002G220900.1	GrDREB9	A5			Gh_D01G1870	GhDREB9D
Gorai.003G026100.1	GrDREB12	A5	Gh_A02G1493	GhDREB12A	Gh_D03G0220	GhDREB12D
Gorai.003G099700.1	GrDREB15	A5
Gorai.004G285200.1	GrDREB24	A5	Gh_A08G2200	GhDREB24A	Gh_D08G2565	GhDREB24D
Gorai.004G285900.1	GrDREB25	A5	Gh_A08G2207	GhDREB25A	Gh_D08G2572	GhDREB25D
Gorai.008G077900.1	GrDREB45	A5	Gh_A12G0673	GhDREB45A	Gh_D12G0676	GhDREB45D
Gorai.009G037000.1	GrDREB53	A5	Gh_A05G0262	GhDREB53A	Gh_D05G0354	GhDREB53D
Gorai.009G214300.1	GrDREB58	A5	Gh_A05G1769	GhDREB58A	Gh_D05G1963	GhDREB58D
Gorai.009G244500.1	GrDREB60	A5	Gh_A05G3751	GhDREB60A	Gh_D05G2222	GhDREB60D
Gorai.009G266200.1	GrDREB61	A5	Gh_A05G2146	GhDREB61A	Gh_D05G2400	GhDREB61D
Gorai.010G021900.1	GrDREB67	A5	Gh_A06G0174	GhDREB67A	Gh_D06G0168	GhDREB67D
Gorai.010G048900.1	GrDREB69	A5	Gh_A06G0359	GhDREB69A	Gh_D06G0389	GhDREB69D
Gorai.010G091100.1	GrDREB71	A5	Gh_A06G0709	GhDREB71A	Gh_D06G0817	GhDREB71D
Gorai.013G222700.1	GrDREB80	A5	Gh_A13G1676	GhDREB80A
Gorai.002G018000.1	GrDREB6	A6	Gh_A01G0119	GhDREB6A	Gh_D01G0167	GhDREB6D
Gorai.003G038200.1	GrDREB13	A6	Gh_A02G1382	GhDREB13A	Gh_D03G0342	GhDREB13D
Gorai.004G133800.1	GrDREB19	A6	Gh_A08G2422	GhDREB19A	Gh_D08G1225	GhDREB19D
Gorai.005G093500.1	GrDREB27	A6	Gh_A02G0783	GhDREB27A	Gh_D02G0832	GhDREB27D
Gorai.005G202900.1	GrDREB30	A6	Gh_A03G2142	GhDREB30A	Gh_D02G1846	GhDREB30D
Gorai.006G207800.1	GrDREB34	A6	Gh_A09G1704	GhDREB34A	Gh_D09G1808	GhDREB34D
Gorai.006G222600.1	GrDREB35	A6	Gh_A09G1832	GhDREB35A	Gh_D09G1953	GhDREB35D
Gorai.007G026200.1	GrDREB38	A6	Gh_A11G0225	GhDREB38A	Gh_D11G0239	GhDREB38D
Gorai.007G240700.1	GrDREB42	A6	Gh_A11G1833	GhDREB42A	Gh_D11G2202	GhDREB42D
Gorai.008G153600.1	GrDREB48	A6	Gh_A12G1267	GhDREB48A	Gh_D12G1391	GhDREB48D
Gorai.008G253900.1	GrDREB51	A6	Gh_A12G2129	GhDREB51A	Gh_D12G2308	GhDREB51D
Gorai.009G238800.1	GrDREB59	A6	Gh_A05G1961	GhDREB59A	Gh_D05G2188	GhDREB59D
Gorai.010G043200.1	GrDREB68	A6	Gh_A06G0307	GhDREB68A	Gh_D06G0336	GhDREB68D
Gorai.011G157500.1	GrDREB75	A6	Gh_A10G1108	GhDREB75A	Gh_D10G1399	GhDREB75D
Gorai.012G130600.1	GrDREB78	A6			Gh_D04G1416	GhDREB78D
Gorai.002G067600.1	GrERF20	B1			Gh_D01G0450	GhERF20D
Gorai.002G092900.1	GrERF21	B1	Gh_A01G0650	GhERF21A
Gorai.002G187500.1	GrERF22	B1	Gh_A01G1314	GhERF22A	Gh_D01G1551	GhERF22D
Gorai.004G032500.1	GrERF28	B1	Gh_A08G0206	GhERF28A	Gh_D08G0283	GhERF28D
Gorai.005G058700.1	GrERF49	B1	Gh_A02G0463	GhERF49A	Gh_D02G0518	GhERF49D
Gorai.005G177900.1	GrERF51	B1	Gh_A03G1175	GhERF51A	Gh_D02G1611	GhERF51D
Gorai.005G197800.1	GrERF53	B1	Gh_A03G1355	GhERF53A	Gh_D02G1795	GhERF53D
Gorai.005G200200.1	GrERF54	B1	Gh_A03G1376	GhERF54A	Gh_D02G1817	GhERF54D
Gorai.006G088000.1	GrERF57	B1	Gh_A09G0699	GhERF57A	Gh_D09G0712	GhERF57D
Gorai.006G107500.1	GrERF58	B1	Gh_A09G0861	GhERF58A	Gh_D09G0883	GhERF58D
Gorai.006G264300.1	GrERF67	B1	Gh_A09G2118	GhERF67A	Gh_D09G2324	GhERF67D
Gorai.007G312200.1	GrERF81	B1	Gh_A11G2519	GhERF81A	Gh_D11G2863	GhERF81D
Gorai.008G155600.1	GrERF90	B1	Gh_A12G1289	GhERF90A	Gh_D12G1411	GhERF90D
Gorai.008G161000.1	GrERF91	B1	Gh_A12G1337	GhERF91A	Gh_D12G1464	GhERF91D
Gorai.009G125700.1	GrERF108	B1	Gh_A05G1037	GhERF108A	Gh_D05G1154	GhERF108D
Gorai.009G375700.1	GrERF114	B1	Gh_A04G0305	GhERF114A	Gh_D05G3348	GhERF114D
Gorai.009G443400.1	GrERF115	B1	Gh_A04G0106	GhERF115A	Gh_D05G3616	GhERF115D
Gorai.010G155900.1	GrERF119	B1	Gh_A06G1144	GhERF119A	Gh_D06G1403	GhERF119D
Gorai.010G256600.1	GrERF124	B1			Gh_D06G2166	GhERF124D
Gorai.011G029700.1	GrERF125	B1	Gh_A10G0254	GhERF125A	Gh_D10G0254	GhERF125D
Gorai.011G029800.1	GrERF126	B1	Gh_A10G0255	GhERF126A	Gh_D10G0255	GhERF126D
Gorai.011G188200.1	GrERF132	B1	Gh_A10G1437	GhERF132A	Gh_D10G1679	GhERF132D
Gorai.013G169500.1	GrERF139	B1	Gh_A13G1254	GhERF139A	Gh_D13G1555	GhERF139D
Gorai.004G051600.1	GrERF29	B2	Gh_A08G0371	GhERF29A	Gh_D08G0461	GhERF29D
Gorai.004G142800.1	GrERF38	B2	Gh_A08G1032	GhERF38A	Gh_D08G1310	GhERF38D
Gorai.006G260300.1	GrERF66	B2	Gh_A09G2077	GhERF66A	Gh_D09G2285	GhERF66D
Gorai.009G147300.1	GrERF109	B2	Gh_A05G1175	GhERF109A	Gh_D05G1351	GhERF109D
Gorai.010G236100.1	GrERF123	B2	Gh_A06G1954	GhERF123A	Gh_D06G2091	GhERF123D
Gorai.011G056300.1	GrERF127	B2	Gh_A10G0471	GhERF127A	Gh_D10G0495	GhERF127D
Gorai.011G193600.1	GrERF133	B2	Gh_A10G1483	GhERF133A	Gh_D10G1726	GhERF133D
Gorai.001G051100.1	GrERF4	B3	Gh_A07G0377	GhERF4A	Gh_D07G0440	GhERF4D
Gorai.001G051200.1	GrERF5	B3	Gh_A07G0378	GhERF5A	Gh_D07G0441	GhERF5D
Gorai.001G051300.1	GrERF6	B3	Gh_A07G0379	GhERF6A	Gh_D07G0442	GhERF6D
Gorai.001G176600.1	GrERF9	B3	Gh_A07G1381	GhERF9A	Gh_D07G1485	GhERF9D
Gorai.001G176700.1	GrERF10	B3	Gh_A07G1382	GhERF10A	Gh_D07G1486	GhERF10D
Gorai.001G176800.1	GrERF11	B3	Gh_A07G2245	GhERF11A	Gh_D07G1488	GhERF11D
Gorai.001G252400.1	GrERF12	B3	Gh_A07G1929	GhERF12A	Gh_D07G2491	GhERF12D
Gorai.001G252500.1	GrERF13	B3	Gh_A07G1930	GhERF13A	Gh_D07G2492	GhERF13D
Gorai.001G252600.1	GrERF14	B3	Gh_A07G1931	GhERF14A	Gh_D07G2493	GhERF14D
Gorai.001G252700.1	GrERF15	B3	Gh_A07G1932	GhERF15A
Gorai.001G252800.1	GrERF16	B3	Gh_A07G1933	GhERF16A	Gh_D07G2496	GhERF16D
Gorai.001G252900.1	GrERF17	B3	Gh_A07G1934	GhERF17A	Gh_D07G2497	GhERF17D
Gorai.001G253000.1	GrERF18	B3	Gh_A07G1935	GhERF18A	Gh_D07G2498	GhERF18D
Gorai.001G253100.1	GrERF19	B3	Gh_A07G1936	GhERF19A	Gh_D07G2153	GhERF19D
Gorai.003G112200.1	GrERF26	B3	Gh_A03G0524	GhERF26A
Gorai.003G176200.1	GrERF27	B3	Gh_A03G0066	GhERF27A	Gh_D03G1591	GhERF27D
Gorai.004G057000.1	GrERF30	B3	Gh_A08G0416	GhERF30A	Gh_D08G0506	GhERF30D
Gorai.004G057100.1	GrERF31	B3
Gorai.004G070500.1	GrERF32	B3	Gh_A08G0537	GhERF32A	Gh_D08G0629	GhERF32D
Gorai.004G070600.1	GrERF33	B3	Gh_A08G0538	GhERF33A	Gh_D08G0630	GhERF33D
Gorai.004G070700.1	GrERF34	B3	Gh_A08G0539	GhERF34A	Gh_D08G0631	GhERF34D
Gorai.004G070800.1	GrERF35	B3	Gh_A08G0540	GhERF35A
Gorai.004G165700.1	GrERF39	B3			Gh_D08G1534	GhERF39D
Gorai.004G165800.1	GrERF40	B3	Gh_A08G1245	GhERF40A	Gh_D08G1535	GhERF40D
Gorai.004G195000.1	GrERF41	B3	Gh_A08G1500	GhERF41A	Gh_D08G1798	GhERF41D
Gorai.004G195100.1	GrERF42	B3	Gh_A08G1501	GhERF42A	Gh_D08G1799	GhERF42D
Gorai.004G195200.1	GrERF43	B3	Gh_A08G1502	GhERF43A	Gh_D08G1800	GhERF43D
Gorai.004G195300.1	GrERF44	B3	Gh_A08G1503	GhERF44A	Gh_D08G1801	GhERF44D
Gorai.004G220800.1	GrERF45	B3	Gh_A08G1686	GhERF45A	Gh_D08G2044	GhERF45D
Gorai.005G049200.1	GrERF47	B3	Gh_A02G0376	GhERF47A	Gh_D02G0429	GhERF47D
Gorai.005G049300.1	GrERF48	B3	Gh_A02G0377	GhERF48A	Gh_D02G0430	GhERF48D
Gorai.006G214100.1	GrERF61	B3	Gh_A09G1760	GhERF61A	Gh_D09G1869	GhERF61D
Gorai.006G249800.1	GrERF62	B3	Gh_A09G1985	GhERF62A	Gh_D09G2186	GhERF62D
Gorai.006G249900.1	GrERF63	B3	Gh_A09G1986	GhERF63A	Gh_D09G2187	GhERF63D
Gorai.006G250000.1	GrERF64	B3	Gh_A09G1987	GhERF64A	Gh_D09G2188	GhERF64D
Gorai.006G250100.1	GrERF65	B3	Gh_A09G1988	GhERF65A	Gh_D09G2189	GhERF65D
Gorai.007G046000.1	GrERF69	B3	Gh_A11G0366	GhERF69A	Gh_D11G0426	GhERF69D
Gorai.007G046100.1	GrERF70	B3	Gh_A11G0367	GhERF70A	Gh_D11G0427	GhERF70D
Gorai.007G086000.1	GrERF71	B3	Gh_A11G0685	GhERF71A	Gh_D11G0802	GhERF71D
Gorai.007G086100.1	GrERF72	B3	Gh_A11G0686	GhERF72A	Gh_D11G0803	GhERF72D
Gorai.007G145700.1	GrERF75	B3	Gh_A11G1198	GhERF75A	Gh_D11G1355	GhERF75D
Gorai.007G145800.1	GrERF76	B3	Gh_A11G1199	GhERF76A	Gh_D11G1357	GhERF76D
Gorai.007G280800.1	GrERF78	B3	Gh_A11G2280	GhERF78A	Gh_D11G2586	GhERF78D
Gorai.007G280900.1	GrERF79	B3	Gh_A11G2281	GhERF79A	Gh_D11G2587	GhERF79D
Gorai.007G281000.1	GrERF80	B3	Gh_A11G2282	GhERF80A	Gh_D11G2588	GhERF80D
Gorai.008G108400.1	GrERF85	B3	Gh_A12G0875	GhERF85A	Gh_D12G0958	GhERF85D
Gorai.008G108500.1	GrERF86	B3	Gh_A12G0876	GhERF86A	Gh_D12G0959	GhERF86D
Gorai.008G108600.1	GrERF87	B3	Gh_A12G0877	GhERF87A	Gh_D12G0960	GhERF87D
Gorai.008G213900.1	GrERF95	B3	Gh_A12G1783	GhERF95A
Gorai.008G214000.1	GrERF96	B3	Gh_A12G1784	GhERF96A	Gh_D12G1951	GhERF96D
Gorai.008G219300.1	GrERF97	B3	Gh_A10G0271	GhERF97A	Gh_D10G0272	GhERF97D
Gorai.008G232500.1	GrERF98	B3	Gh_A12G1953	GhERF98A	Gh_D12G2133	GhERF98D
Gorai.008G232600.1	GrERF99	B3	Gh_A12G1954	GhERF99A	Gh_D12G2134	GhERF99D
Gorai.008G232700.1	GrERF100	B3	Gh_A12G1955	GhERF100A	Gh_D12G2135	GhERF100D
Gorai.009G165400.1	GrERF110	B3	Gh_A05G1331	GhERF110A	Gh_D05G1500	GhERF110D
Gorai.009G165500.1	GrERF111	B3	Gh_A05G1332	GhERF111A	Gh_D05G1501	GhERF111D
Gorai.010G156500.1	GrERF120	B3	Gh_A06G1176	GhERF120A	Gh_D06G1408	GhERF120D
Gorai.010G156600.1	GrERF121	B3			Gh_Sca006892G01	GhERF121D
Gorai.011G172800.1	GrERF130	B3	Gh_A10G2298	GhERF130A	Gh_D10G1536	GhERF130D
Gorai.011G173000.1	GrERF131	B3	Gh_A10G1008	GhERF131A	Gh_D10G1537	GhERF131D
Gorai.012G096200.1	GrERF134	B3
Gorai.013G186700.1	GrERF140	B3	Gh_A13G1479	GhERF140A	Gh_D13G1807	GhERF140D
Gorai.013G186800.1	GrERF141	B3	Gh_A13G1480	GhERF141A	Gh_D13G1806	GhERF141D
Gorai.003G048800.1	GrERF24	B4	Gh_A02G1312	GhERF24A	Gh_D03G0450	GhERF24D
Gorai.005G078100.1	GrERF50	B4	Gh_A02G0655	GhERF50A	Gh_D02G0698	GhERF50D
Gorai.005G197100.1	GrERF52	B4	Gh_A03G1349	GhERF52A	Gh_D02G1788	GhERF52D
Gorai.007G045100.1	GrERF68	B4	Gh_A11G0359	GhERF68A	Gh_D11G0418	GhERF68D
Gorai.008G100500.1	GrERF84	B4	Gh_A12G0761	GhERF84A	Gh_D12G0888	GhERF84D
Gorai.008G210600.1	GrERF94	B4	Gh_A12G1761	GhERF94A	Gh_D12G1915	GhERF94D
Gorai.009G255400.1	GrERF112	B4	Gh_A05G2069	GhERF112A	Gh_D05G2316	GhERF112D
Gorai.010G131500.1	GrERF118	B4	Gh_A06G1004	GhERF118A	Gh_D06G1197	GhERF118D
Gorai.011G114900.1	GrERF129	B4	Gh_A10G0741	GhERF129A	Gh_D10G1019	GhERF129D
Gorai.012G125700.1	GrERF135	B4	Gh_A04G0869	GhERF135A	Gh_D04G1369	GhERF135D
Gorai.001G156900.1	GrERF8	B5	Gh_A07G1283	GhERF8A	Gh_D07G1396	GhERF8D
Gorai.003G082200.1	GrERF25	B5	Gh_A02G1005	GhERF25A	Gh_D03G0721	GhERF25D
Gorai.004G135700.1	GrERF37	B5	Gh_A08G2409	GhERF37A	Gh_D08G1240	GhERF37D
Gorai.006G200400.1	GrERF59	B5	Gh_A09G1643	GhERF59A	Gh_D09G1737	GhERF59D
Gorai.006G208200.1	GrERF60	B5	Gh_A09G1709	GhERF60A	Gh_D09G1812	GhERF60D
Gorai.007G105600.1	GrERF73	B5	Gh_A11G0854	GhERF73A	Gh_D11G0996	GhERF73D
Gorai.007G105700.1	GrERF74	B5	Gh_A11G0855	GhERF74A	Gh_D11G0997	GhERF74D
Gorai.008G123400.1	GrERF89	B5	Gh_A12G0994	GhERF89A	Gh_D12G1113	GhERF89D
Gorai.008G252300.1	GrERF101	B5	Gh_A12G2112	GhERF101A	Gh_D12G2292	GhERF101D
Gorai.008G271200.1	GrERF103	B5	Gh_A12G2705	GhERF103A	Gh_D12G2688	GhERF103D
Gorai.009G355700.1	GrERF113	B5	Gh_A04G1375	GhERF113A	Gh_D05G3205	GhERF113D
Gorai.001G033200.1	GrERF1	B6	Gh_A07G0221	GhERF1A	Gh_D07G0277	GhERF1D
Gorai.001G036500.1	GrERF2	B6	Gh_A07G0251	GhERF2A	Gh_D07G0308	GhERF2D
Gorai.001G042300.1	GrERF3	B6	Gh_A07G0305	GhERF3A	Gh_D07G0362	GhERF3D
Gorai.001G064900.1	GrERF7	B6	Gh_A07G0502	GhERF7A	Gh_D07G0572	GhERF7D
Gorai.004G127900.1	GrERF36	B6	Gh_A08G2401	GhERF36A	Gh_D08G1159	GhERF36D
Gorai.004G292600.1	GrERF46	B6	Gh_A08G2264	GhERF46A	Gh_D08G2632	GhERF46D
Gorai.006G013600.1	GrERF56	B6	Gh_A09G0122	GhERF56A	Gh_D09G2492	GhERF56D
Gorai.007G260900.1	GrERF77	B6	Gh_A11G2094	GhERF77A	Gh_D11G2410	GhERF77D
Gorai.008G116800.1	GrERF88	B6	Gh_A12G0950	GhERF88A	Gh_D12G1042	GhERF88D
Gorai.008G178900.1	GrERF92	B6	Gh_A12G1496	GhERF92A	Gh_D12G1622	GhERF92D
Gorai.008G183300.1	GrERF93	B6	Gh_A12G2630	GhERF93A	Gh_D12G1660	GhERF93D
Gorai.008G261800.1	GrERF102	B6	Gh_A12G2199	GhERF102A	Gh_D12G2379	GhERF102D
Gorai.008G286700.1	GrERF104	B6	Gh_A12G2416	GhERF104A	Gh_D12G2653	GhERF104D
Gorai.009G017500.1	GrERF105	B6	Gh_A05G0089	GhERF105A	Gh_D05G0152	GhERF105D
Gorai.009G060600.1	GrERF106	B6	Gh_A05G0469	GhERF106A	Gh_D05G0583	GhERF106D
Gorai.009G125100.1	GrERF107	B6	Gh_A05G1031	GhERF107A	Gh_D05G1148	GhERF107D
Gorai.010G114800.1	GrERF116	B6	Gh_A06G2044	GhERF116A	Gh_D06G1045	GhERF116D
Gorai.010G117500.1	GrERF117	B6	Gh_A06G0912	GhERF117A	Gh_D06G1070	GhERF117D
Gorai.010G222900.1	GrERF122	B6	Gh_A06G1924	GhERF122A	Gh_D06G1971	GhERF122D
Gorai.011G082900.1	GrERF128	B6	Gh_A10G0663	GhERF128A	Gh_D10G0728	GhERF128D
Gorai.013G076100.1	GrERF137	B6	Gh_A13G0468	GhERF137A
Gorai.013G115000.1	GrERF138	B6	Gh_A13G0806	GhERF138A	Gh_D13G1046	GhERF138D
Gorai.013G244500.1	GrERF142	B6	Gh_A13G1833	GhERF142A	Gh_D13G2199	GhERF142D
Gorai.005G238000.1	GrERF55	B7			Gh_D02G2086	GhERF55D
Gorai.008G025100.1	GrERF82	B7	Gh_A12G0216	GhERF82A	Gh_D12G0217	GhERF82D
Gorai.013G043700.1	GrERF136	B7	Gh_A13G0350	GhERF136A	Gh_D13G0393	GhERF136D
Gorai.003G023200.1	GrERF23	B7	Gh_A02G1512	GhERF23A	Gh_D03G0201	GhERF23D
Gorai.008G075600.1	GrERF83	B7	Gh_A12G2541	GhERF83A	Gh_D12G0658	GhERF83D
Gorai.001G140000.1	GrAP2-1	AP2	Gh_A07G1138	GhAP2-1A	Gh_D07G1235	GhAP2-1D
Gorai.001G256900.1	GrAP2-2	AP2	Gh_A07G1973	GhAP2-2A	Gh_D07G2191	GhAP2-2D
Gorai.002G251500.1	GrAP2-3	AP2	Gh_A01G1867	GhAP2-3A	Gh_D01G2112	GhAP2-3D
Gorai.003G025900.1	GrAP2-4	AP2	Gh_A02G1495	GhAP2-4A	Gh_D03G0218	GhAP2-4D
Gorai.003G037100.1	GrAP2-5	AP2	Gh_A02G1392	GhAP2-5A	Gh_D03G0331	GhAP2-5D
Gorai.003G091500.1	GrAP2-6	AP2	Gh_A02G1061	GhAP2-6A	Gh_D03G0620	GhAP2-6D
Gorai.003G139800.1	GrAP2-7	AP2	Gh_A03G0292	GhAP2-7A	Gh_D03G1282	GhAP2-7D
Gorai.004G002100.1	GrAP2-8	AP2	Gh_A08G2566	GhAP2-8A	Gh_D08G0014	GhAP2-8D
Gorai.004G099100.1	GrAP2-9	AP2	Gh_A08G0751	GhAP2-9A	Gh_D08G0894	GhAP2-9D
Gorai.004G263900.1	GrAP2-10	AP2	Gh_A08G2008	GhAP2-10A	Gh_D08G2402	GhAP2-10D
Gorai.006G025100.1	GrAP2-11	AP2	Gh_A09G0218	GhAP2-11A	Gh_D09G0206	GhAP2-11D
Gorai.006G025200.1	GrAP2-12	AP2	Gh_A09G0219	GhAP2-12A	Gh_D09G0207	GhAP2-12D
Gorai.006G129400.1	GrAP2-13	AP2	Gh_A09G1077	GhAP2-13A	Gh_D09G1085	GhAP2-13D
Gorai.006G139300.1	GrAP2-14	AP2	Gh_A09G1170	GhAP2-14A	Gh_D09G1176	GhAP2-14D
Gorai.007G215900.1	GrAP2-15	AP2	Gh_A11G1795	GhAP2-15A	Gh_D11G1956	GhAP2-15D
Gorai.007G226500.1	GrAP2-16	AP2	Gh_A11G1920	GhAP2-16A	Gh_D11G2055	GhAP2-16D
Gorai.007G357900.1	GrAP2-17	AP2	Gh_A11G2782	GhAP2-17A	Gh_D11G3121	GhAP2-17D
Gorai.008G077800.1	GrAP2-18	AP2	Gh_A12G0670	GhAP2-18A	Gh_D12G0675	GhAP2-18D
Gorai.008G086000.1	GrAP2-19	AP2	Gh_A12G0721	GhAP2-19A	Gh_D12G0743	GhAP2-19D
Gorai.008G182500.1	GrAP2-20	AP2	Gh_A12G1529	GhAP2-20A	Gh_D12G1652	GhAP2-20D
Gorai.009G008800.1	GrAP2-21	AP2	Gh_A05G0024	GhAP2-21A	Gh_D05G0071	GhAP2-21D
Gorai.009G104200.1	GrAP2-22	AP2	Gh_A05G0861	GhAP2-22A	Gh_D05G3873	GhAP2-22D
Gorai.009G122000.1	GrAP2-23	AP2	Gh_A05G0999	GhAP2-23A	Gh_D05G1117	GhAP2-23D
Gorai.010G028100.1	GrAP2-24	AP2	Gh_A06G0222	GhAP2-24A	Gh_D06G0216	GhAP2-24D
Gorai.011G106200.1	GrAP2-25	AP2	Gh_A10G0822	GhAP2-25A	Gh_D10G0938	GhAP2-25D
Gorai.011G109500.1	GrAP2-26	AP2	Gh_A10G0792	GhAP2-26A	Gh_D10G0971	GhAP2-26D
Gorai.011G225700.1	GrAP2-27	AP2	Gh_A10G1731	GhAP2-27A	Gh_D10G2551	GhAP2-27D
Gorai.011G241700.1	GrAP2-28	AP2	Gh_A10G1860	GhAP2-28A	Gh_D10G2123	GhAP2-28D
Gorai.012G011800.1	GrAP2-29	AP2	Gh_A05G3514	GhAP2-29A	Gh_D04G0094	GhAP2-29D
Gorai.012G056300.1	GrAP2-30	AP2	Gh_A05G3160	GhAP2-30A	Gh_D04G0466	GhAP2-30D
Gorai.012G098200.1	GrAP2-31	AP2	Gh_A04G1351	GhAP2-31A	Gh_D04G0842	GhAP2-31D
Gorai.013G003400.1	GrAP2-32	AP2	Gh_A13G0020	GhAP2-32A	Gh_D13G0036	GhAP2-32D
Gorai.004G018300.1	GrRAV1	RAV	Gh_A08G0112	GhRAV1A	Gh_D08G0157	GhRAV1D
Gorai.005G138100.1	GrRAV2	RAV	Gh_A03G0840	GhRAV2A	Gh_D02G1153	GhRAV2D
Gorai.008G185900.1	GrRAV3	RAV	Gh_A12G1554	GhRAV3A
Gorai.008G232100.1	GrRAV4	RAV
Gorai.008G232300.1	GrRAV5	RAV	Gh_A12G1951	GhRAV5A	Gh_D12G2131	GhRAV5D
Gorai.009G020200.1	GrRAV6	RAV	Gh_A05G0119	GhRAV6A	Gh_D05G0181	GhRAV6D
Gorai.009G020300.1	GrRAV7	RAV	Gh_A05G0120	GhRAV7A	Gh_D05G0182	GhRAV7D
Gorai.013G080000.1	GrRAV8	RAV	Gh_A13G2131	GhRAV8A	Gh_D13G0717	GhRAV8D
Gorai.013G204000.1	GrRAV9	RAV	Gh_A13G1522	GhRAV9A	Gh_D13G1853	GhRAV9D
Gorai.013G204200.1	GrRAV10	RAV	Gh_A13G1524	GhRAV10A	Gh_D13G1855	GhRAV10D
Gorai.013G249100.1	GrRAV11	RAV	Gh_A13G1853	GhRAV11A	Gh_D13G2241	GhRAV11D
Note, they are the homologous genes in the same line between G. raimondii and G. hirsutum.
