# Supplementary material for: Expansion and stress responses of the AP2/EREBP superfamily in cotton
Source: BMC Genomics. 2017 Jan 31;18:118. doi: 10.1186/s12864-017-3517-9 (PMC5282909; doi:10.1186/s12864-017-3517-9)
Supplement: Additional file 6: Table S3. — Tandem duplicated genes of AP2/EREBP superfamily genes in G. raimondii. (XLS 33 kb) [file 12864_2017_3517_MOESM6_ESM.xls]

## Sheet: Sheet1
Additional file 6: Table S3. Tandem duplicated genes of AP2/EREBP family in Gossypium raimondii.
Locus name	Gene name	Chr.	group	Tandem cluster
Gorai.006G025100.1	GrAP2-11	D9	AP2	cluster14
Gorai.006G025200.1	GrAP2-12	D9	AP2	cluster14
Gorai.004G285200.1	GrDERB24	D8	A5	cluster13
Gorai.004G285900.1	GrDERB25	D8	A5	cluster13
Gorai.011G029700.1	GrERF125	D10	B1	cluster16
Gorai.011G029800.1	GrERF126	D10	B1	cluster16
Gorai.005G049200.1	GrERF47	D2	B3	cluster1
Gorai.005G049300.1	GrERF48	D2	B3	cluster1
Gorai.009G165400.1	GrERF110	D5	B3	cluster3
Gorai.009G165500.1	GrERF111	D5	B3	cluster3
Gorai.006G249800.1	GrERF62	D5	B3	cluster4
Gorai.006G249900.1	GrERF63	D5	B3	cluster4
Gorai.010G156500.1	GrERF120	D6	B3	cluster5
Gorai.010G156600.1	GrERF121	D6	B3	cluster5
Gorai.001G051100.1	GrERF4	D7	B3	cluster6
Gorai.001G051200.1	GrERF5	D7	B3	cluster6
Gorai.001G051300.1	GrERF6	D7	B3	cluster6
Gorai.001G176600.1	GrERF9	D7	B3	cluster7
Gorai.001G176700.1	GrERF10	D7	B3	cluster7
Gorai.001G176800.1	GrERF11	D7	B3	cluster7
Gorai.001G252400.1	GrERF12	D7	B3	cluster8
Gorai.001G252500.1	GrERF13	D7	B3	cluster8
Gorai.001G252600.1	GrERF14	D7	B3	cluster8
Gorai.001G252700.1	GrERF15	D7	B3	cluster8
Gorai.001G252800.1	GrERF16	D7	B3	cluster8
Gorai.001G252900.1	GrERF17	D7	B3	cluster8
Gorai.001G253000.1	GrERF18	D7	B3	cluster8
Gorai.001G253100.1	GrERF19	D7	B3	cluster8
Gorai.004G057000.1	GrERF30	D8	B3	cluster9
Gorai.004G057100.1	GrERF31	D8	B3	cluster9
Gorai.004G070500.1	GrERF32	D8	B3	cluster10
Gorai.004G070600.1	GrERF33	D8	B3	cluster10
Gorai.004G070700.1	GrERF34	D8	B3	cluster10
Gorai.004G070800.1	GrERF35	D8	B3	cluster10
Gorai.004G165700.1	GrERF39	D8	B3	cluster11
Gorai.004G165800.1	GrERF40	D8	B3	cluster11
Gorai.004G195000.1	GrERF41	D8	B3	cluster12
Gorai.004G195100.1	GrERF42	D8	B3	cluster12
Gorai.004G195200.1	GrERF43	D8	B3	cluster12
Gorai.004G195300.1	GrERF44	D8	B3	cluster12
Gorai.006G249800.1	GrERF62	D9	B3	cluster15
Gorai.006G249900.1	GrERF63	D9	B3	cluster15
Gorai.006G250000.1	GrERF64	D9	B3	cluster15
Gorai.006G250100.1	GrERF65	D9	B3	cluster15
Gorai.011G172800.1	GrERF130	D10	B3	cluster17
Gorai.011G173000.1	GrERF131	D10	B3	cluster17
Gorai.007G046000.1	GrERF69	D11	B3	cluster18
Gorai.007G046100.1	GrERF70	D11	B3	cluster18
Gorai.007G086000.1	GrERF71	D11	B3	cluster19
Gorai.007G086100.1	GrERF72	D11	B3	cluster19
Gorai.007G145700.1	GrERF75	D11	B3	cluster21
Gorai.007G145800.1	GrERF76	D11	B3	cluster21
Gorai.007G280800.1	GrERF78	D11	B3	cluster22
Gorai.007G280900.1	GrERF79	D11	B3	cluster22
Gorai.007G281000.1	GrERF80	D11	B3	cluster22
Gorai.008G108400.1	GrERF85	D12	B3	cluster23
Gorai.008G108500.1	GrERF86	D12	B3	cluster23
Gorai.008G108600.1	GrERF87	D12	B3	cluster23
Gorai.008G213900.1	GrERF95	D12	B3	cluster24
Gorai.008G214000.1	GrERF96	D12	B3	cluster24
Gorai.008G232500.1	GrERF98	D12	B3	cluster26
Gorai.008G232600.1	GrERF99	D12	B3	cluster26
Gorai.008G232700.1	GrERF100	D12	B3	cluster26
Gorai.013G186700.1	GrERF140	D13	B3	cluster27
Gorai.013G186800.1	GrERF141	D13	B3	cluster27
Gorai.007G105600.1	GrERF73	D11	B5	cluster20
Gorai.007G105700.1	GrERF74	D11	B5	cluster20
Gorai.009G020200.1	GrRAV6	D5	RAV	cluster2
Gorai.009G020300.1	GrRAV7	D5	RAV	cluster2
Gorai.008G232100.1	GrRAV4	D12	RAV	cluster25
Gorai.008G232300.1	GrRAV5	D12	RAV	cluster25
Gorai.013G204000.1	GrRAV9	D13	RAV	cluster28
Gorai.013G204200.1	GrRAV10	D13	RAV	cluster28
