# Supplementary material for: Expansion and stress responses of the AP2/EREBP superfamily in cotton
Source: BMC Genomics. 2017 Jan 31;18:118. doi: 10.1186/s12864-017-3517-9 (PMC5282909; doi:10.1186/s12864-017-3517-9)
Supplement: Additional file 8: Table S4. — Ks values for segmental duplicated gene pairs of AP2/EREBP superfamily genes in G. raimondii. (XLS 60 kb) [file 12864_2017_3517_MOESM8_ESM.xls]

## Sheet: Sheet1
Additional file 8: Table S4. Ks values for segmental duplicated gene pairs of AP2/EREBP family in Gossypium raimondii.
Gene1	Gene name	Gene2	Gene name	Ks value	s.d
Gorai.001G256900	GrAP2-2	Gorai.006G025100	GrAP2-11	0.634121	0.289416
Gorai.001G140000	GrAP2-1	Gorai.006G129400	GrAP2-13	0.493214	0.0724275
Gorai.008G077800	GrAP2-18	Gorai.007G215900	GrAP2-15	0.560455	0.241608
Gorai.003G025900	GrAP2-4	Gorai.007G215900	GrAP2-15	0.709736	0.418321
Gorai.006G139300	GrAP2-14	Gorai.007G357900	GrAP2-17	0.869057	0.270739
Gorai.003G025900	GrAP2-4	Gorai.008G077800	GrAP2-18	0.843114	0.555944
Gorai.007G226500	GrAP2-16	Gorai.008G086000	GrAP2-19	0.560455	0.241608
Gorai.004G002100	GrAP2-8	Gorai.009G104200	GrAP2-22	0.449613	0.113033
Gorai.003G139800	GrAP2-7	Gorai.009G104200	GrAP2-22	0.591486	0.398509
Gorai.008G077800	GrAP2-18	Gorai.011G106200	GrAP2-25	0.621815	0.342723
Gorai.007G215900	GrAP2-15	Gorai.011G106200	GrAP2-25	0.636212	0.282388
Gorai.003G025900	GrAP2-4	Gorai.011G106200	GrAP2-25	0.81846	0.314076
Gorai.006G025100	GrAP2-11	Gorai.012G056300	GrAP2-30	0.671517	0.291021
Gorai.001G256900	GrAP2-2	Gorai.012G056300	GrAP2-30	0.7076	0.284245
Gorai.003G139800	GrAP2-7	Gorai.004G002100	GrAP2-8	0.767825	0.584118
Gorai.009G136500	GrDREB56	Gorai.003G063500	GrDREB14	0.571044	0.20947
Gorai.004G208000	GrDREB22	Gorai.003G162600	GrDREB16	0.667588	0.278029
Gorai.008G243600	GrDREB49	Gorai.003G162700	GrDREB17	0.628497	0.255072
Gorai.007G028800	GrDREB39	Gorai.003G175100	GrDREB18	0.768167	0.353968
Gorai.001G176500	GrDREB5	Gorai.004G165300	GrDREB20	0.493725	0.0921576
Gorai.007G028800	GrDREB39	Gorai.004G196700	GrDREB21	0.600776	0.25875
Gorai.003G175100	GrDREB18	Gorai.004G196700	GrDREB21	0.692975	0.425084
Gorai.010G075300	GrDREB70	Gorai.004G281600	GrDREB23	0.718493	0.257035
Gorai.001G008100	GrDREB1	Gorai.004G281600	GrDREB23	0.757393	0.209571
Gorai.013G222700	GrDREB80	Gorai.004G285200	GrDREB24	0.611757	0.175052
Gorai.001G016800	GrDREB2	Gorai.004G285200	GrDREB24	0.821211	0.158942
Gorai.001G019100	GrDREB3	Gorai.004G285900	GrDREB25	0.821211	0.158942
Gorai.010G043200	GrDREB68	Gorai.005G093500	GrDREB27	0.607886	0.217341
Gorai.009G238800	GrDREB59	Gorai.005G093500	GrDREB27	0.611429	0.379579
Gorai.002G018000	GrDREB6	Gorai.005G202900	GrDREB30	0.70171	0.215123
Gorai.008G280600	GrDREB52	Gorai.006G046200	GrDREB31	0.659827	0.204254
Gorai.003G063500	GrDREB14	Gorai.006G097000	GrDREB32	0.618712	0.238072
Gorai.009G136500	GrDREB56	Gorai.006G097000	GrDREB32	0.691969	0.512306
Gorai.008G280600	GrDREB52	Gorai.006G197200	GrDREB33	0.661433	0.167021
Gorai.007G010200	GrDREB37	Gorai.006G197200	GrDREB33	0.752636	0.601305
Gorai.004G133800	GrDREB19	Gorai.006G207800	GrDREB34	0.615167	0.148235
Gorai.008G280600	GrDREB52	Gorai.007G010100	GrDREB36	0.805662	0.343221
Gorai.006G207800	GrDREB34	Gorai.007G026200	GrDREB38	0.785678	0.306524
Gorai.004G133800	GrDREB19	Gorai.007G026200	GrDREB38	0.848755	0.3371
Gorai.001G176500	GrDREB5	Gorai.007G087100	GrDREB40	0.454871	0.151975
Gorai.004G165300	GrDREB20	Gorai.007G087100	GrDREB40	0.680785	0.7305
Gorai.003G038200	GrDREB13	Gorai.007G240700	GrDREB42	0.596953	0.207003
Gorai.003G026100	GrDREB12	Gorai.008G077900	GrDREB45	0.843114	0.555944
Gorai.004G165300	GrDREB20	Gorai.008G107700	GrDREB46	0.618316	0.243807
Gorai.007G087100	GrDREB40	Gorai.008G107700	GrDREB46	0.679967	0.398213
Gorai.007G109400	GrDREB41	Gorai.008G126000	GrDREB47	0.68972	0.319794
Gorai.005G202900	GrDREB30	Gorai.008G153600	GrDREB48	0.521836	0.260873
Gorai.002G018000	GrDREB6	Gorai.008G153600	GrDREB48	0.711429	0.221579
Gorai.004G208000	GrDREB22	Gorai.008G243600	GrDREB49	0.562279	0.328269
Gorai.003G162600	GrDREB16	Gorai.008G243700	GrDREB50	0.628497	0.255072
Gorai.007G026200	GrDREB38	Gorai.008G253900	GrDREB51	0.630069	0.223355
Gorai.004G133800	GrDREB19	Gorai.008G253900	GrDREB51	0.634486	0.338284
Gorai.006G207800	GrDREB34	Gorai.008G253900	GrDREB51	0.746475	0.418823
Gorai.010G091100	GrDREB71	Gorai.009G037000	GrDREB53	0.533654	0.289456
Gorai.013G222700	GrDREB80	Gorai.009G037000	GrDREB53	0.558714	0.187094
Gorai.001G016800	GrDREB2	Gorai.009G037000	GrDREB53	0.638945	0.368133
Gorai.004G285200	GrDREB24	Gorai.009G037000	GrDREB53	0.771322	0.382705
Gorai.005G110100	GrDREB28	Gorai.009G197800	GrDREB57	0.63058	0.388673
Gorai.009G271400	GrDREB64	Gorai.009G197800	GrDREB57	0.634383	0.613548
Gorai.002G134600	GrDREB7	Gorai.009G214300	GrDREB58	0.485977	0.093268
Gorai.002G220900	GrDREB9	Gorai.009G244500	GrDREB60	0.6446	0.445453
Gorai.010G048900	GrDREB69	Gorai.009G244500	GrDREB60	0.754333	0.481026
Gorai.005G110100	GrDREB28	Gorai.009G271400	GrDREB64	0.739143	0.473248
Gorai.002G241700	GrDREB10	Gorai.009G406800	GrDREB65	0.753519	0.272216
Gorai.009G214300	GrDREB58	Gorai.010G021900	GrDREB67	0.754333	0.481026
Gorai.002G134600	GrDREB7	Gorai.010G021900	GrDREB67	0.818512	0.317103
Gorai.009G238800	GrDREB59	Gorai.010G043200	GrDREB68	0.754333	0.481026
Gorai.002G220900	GrDREB9	Gorai.010G048900	GrDREB69	0.476533	0.0956316
Gorai.001G008100	GrDREB1	Gorai.010G075300	GrDREB70	0.7376	0.320742
Gorai.013G222700	GrDREB80	Gorai.010G091100	GrDREB71	0.600042	0.172074
Gorai.009G050200	GrDREB54	Gorai.010G106600	GrDREB72	0.557815	0.208973
Gorai.006G222600	GrDREB35	Gorai.011G157500	GrDREB75	0.683632	0.515854
Gorai.005G202900	GrDREB30	Gorai.012G130600	GrDREB78	0.6319	0.269078
Gorai.002G018000	GrDREB6	Gorai.012G130600	GrDREB78	0.937367	0.295046
Gorai.009G406800	GrDREB65	Gorai.002G159400	GrDREB8	0.623977	0.385701
Gorai.002G241700	GrDREB10	Gorai.002G159400	GrDREB8	0.707367	0.207998
Gorai.001G016800	GrDREB2	Gorai.013G222700	GrDREB80	0.975494	1.0281
Gorai.004G135700	GrERF37	Gorai.008G252300	GrERF101	0.634486	0.338284
Gorai.004G127900	GrERF36	Gorai.008G261800	GrERF102	0.634486	0.338284
Gorai.001G042300	GrERF3	Gorai.009G017500	GrERF105	0.5232	0.149689
Gorai.010G117500	GrERF117	Gorai.009G060600	GrERF106	0.557815	0.208973
Gorai.001G036500	GrERF2	Gorai.009G060600	GrERF106	0.638945	0.368133
Gorai.010G222900	GrERF122	Gorai.009G125100	GrERF107	0.767325	0.766702
Gorai.005G078100	GrERF50	Gorai.009G255400	GrERF112	0.575473	0.279754
Gorai.002G067600	GrERF20	Gorai.009G375700	GrERF114	0.62908	0.353397
Gorai.002G092900	GrERF21	Gorai.009G443400	GrERF115	0.7011	0.411133
Gorai.001G033200	GrERF1	Gorai.010G114800	GrERF116	0.5586	0.210622
Gorai.001G036500	GrERF2	Gorai.010G117500	GrERF117	0.5586	0.210622
Gorai.011G029800	GrERF126	Gorai.010G155900	GrERF119	1.06358	0.614475
Gorai.001G176600	GrERF9	Gorai.001G252400	GrERF12	0.45327	0.117116
Gorai.009G147300	GrERF109	Gorai.010G236100	GrERF123	0.799988	0.33995
Gorai.010G155900	GrERF119	Gorai.010G256600	GrERF124	0.959044	0.600395
Gorai.006G088000	GrERF57	Gorai.010G256600	GrERF124	1.07795	0.652145
Gorai.009G147300	GrERF109	Gorai.011G056300	GrERF127	0.605111	0.417773
Gorai.006G249800	GrERF62	Gorai.011G172800	GrERF130	0.555483	0.124684
Gorai.005G049200	GrERF47	Gorai.011G172800	GrERF130	0.714504	0.660736
Gorai.005G049300	GrERF48	Gorai.011G173000	GrERF131	0.714504	0.660736
Gorai.005G058700	GrERF49	Gorai.011G188200	GrERF132	0.714504	0.660736
Gorai.008G025100	GrERF82	Gorai.013G043700	GrERF136	0.626791	0.412604
Gorai.005G238000	GrERF55	Gorai.013G043700	GrERF136	0.727919	0.373092
Gorai.007G260900	GrERF77	Gorai.013G115000	GrERF138	0.614994	0.354191
Gorai.001G176800	GrERF11	Gorai.001G252600	GrERF14	0.45327	0.117116
Gorai.007G280800	GrERF78	Gorai.013G186700	GrERF140	0.627371	0.223003
Gorai.004G135700	GrERF37	Gorai.003G082200	GrERF25	0.67191	0.478623
Gorai.008G252300	GrERF101	Gorai.003G082200	GrERF25	0.697517	0.288853
Gorai.001G051100	GrERF4	Gorai.003G112200	GrERF26	0.47445	0.175441
Gorai.004G051600	GrERF29	Gorai.004G142800	GrERF38	0.695643	0.424848
Gorai.004G070500	GrERF32	Gorai.004G165700	GrERF39	0.737029	1.02016
Gorai.003G176200	GrERF27	Gorai.004G195300	GrERF44	0.692975	0.425084
Gorai.001G176800	GrERF11	Gorai.004G220800	GrERF45	0.699681	0.515866
Gorai.001G252600	GrERF14	Gorai.004G220800	GrERF45	0.761189	0.323355
Gorai.001G033200	GrERF1	Gorai.004G292600	GrERF46	0.484162	0.0868163
Gorai.002G187500	GrERF22	Gorai.005G177900	GrERF51	0.672462	0.453811
Gorai.011G029800	GrERF126	Gorai.006G088000	GrERF57	0.833539	0.507191
Gorai.010G155900	GrERF119	Gorai.006G088000	GrERF57	0.948414	0.484013
Gorai.008G271200	GrERF103	Gorai.006G200400	GrERF59	0.715365	0.43996
Gorai.004G135700	GrERF37	Gorai.006G208200	GrERF60	0.615167	0.148235
Gorai.003G082200	GrERF25	Gorai.006G208200	GrERF60	0.641473	0.250256
Gorai.008G252300	GrERF101	Gorai.006G208200	GrERF60	0.746475	0.418823
Gorai.004G195000	GrERF41	Gorai.006G214100	GrERF61	0.549721	0.229728
Gorai.005G049200	GrERF47	Gorai.006G249800	GrERF62	0.702747	0.358589
Gorai.011G193600	GrERF133	Gorai.006G260300	GrERF66	0.90025	0.586305
Gorai.005G058700	GrERF49	Gorai.006G264300	GrERF67	0.765086	0.306492
Gorai.011G188200	GrERF132	Gorai.006G264300	GrERF67	0.90025	0.586305
Gorai.004G070500	GrERF32	Gorai.007G086000	GrERF71	0.549	0.160555
Gorai.004G165700	GrERF39	Gorai.007G086000	GrERF71	0.680785	0.7305
Gorai.001G156900	GrERF8	Gorai.007G105600	GrERF73	0.609578	0.393133
Gorai.001G176600	GrERF9	Gorai.007G145700	GrERF75	0.53332	0.287326
Gorai.001G252400	GrERF12	Gorai.007G145700	GrERF75	0.829224	0.587092
Gorai.001G176800	GrERF11	Gorai.007G145800	GrERF76	0.53332	0.287326
Gorai.004G220800	GrERF45	Gorai.007G145800	GrERF76	0.721392	0.455944
Gorai.001G252600	GrERF14	Gorai.007G145800	GrERF76	0.829224	0.587092
Gorai.002G092900	GrERF21	Gorai.007G312200	GrERF81	0.6836	0.615017
Gorai.005G238000	GrERF55	Gorai.008G025100	GrERF82	0.669787	0.340181
Gorai.003G023200	GrERF23	Gorai.008G075600	GrERF83	0.843114	0.555944
Gorai.003G048800	GrERF24	Gorai.008G100500	GrERF84	0.58712	0.12838
Gorai.004G165700	GrERF39	Gorai.008G108400	GrERF85	0.618316	0.243807
Gorai.004G070500	GrERF32	Gorai.008G108400	GrERF85	0.805962	0.42824
Gorai.004G165800	GrERF40	Gorai.008G108500	GrERF86	0.618316	0.243807
Gorai.007G086100	GrERF72	Gorai.008G108600	GrERF87	0.679967	0.398213
Gorai.007G105600	GrERF73	Gorai.008G123400	GrERF89	0.68972	0.319794
Gorai.001G156900	GrERF8	Gorai.008G123400	GrERF89	0.756379	0.287571
Gorai.005G197800	GrERF53	Gorai.008G155600	GrERF90	0.521836	0.260873
Gorai.002G187500	GrERF22	Gorai.008G161000	GrERF91	0.475013	0.140459
Gorai.005G177900	GrERF51	Gorai.008G161000	GrERF91	0.784316	0.851914
Gorai.007G045100	GrERF68	Gorai.008G210600	GrERF94	0.659509	0.358291
Gorai.001G051300	GrERF6	Gorai.008G213900	GrERF95	0.713282	0.429781
Gorai.003G112200	GrERF26	Gorai.008G214000	GrERF96	0.573814	0.184828
Gorai.001G051100	GrERF4	Gorai.008G214000	GrERF96	0.713282	0.429781
Gorai.004G195000	GrERF41	Gorai.008G232500	GrERF98	0.562279	0.328269
Gorai.006G214100	GrERF61	Gorai.008G232500	GrERF98	0.685785	0.348938
Gorai.004G195300	GrERF44	Gorai.008G232600	GrERF99	0.562279	0.328269
Gorai.003G176200	GrERF27	Gorai.008G232600	GrERF99	0.641897	0.248268
Gorai.004G018300	GrRAV1	Gorai.013G249100	GrRAV11	0.993729	0.596053
Gorai.005G138100	GrRAV2	Gorai.008G185900	GrRAV3	0.54271	0.317267
Gorai.008G185900	GrRAV3	Gorai.013G080000	GrRAV8	0.445578	0.150366
Gorai.005G138100	GrRAV2	Gorai.013G080000	GrRAV8	0.64998	0.625251
Gorai.010G028100	GrAP2-24	Gorai.008G086000	GrAP2-19	1.5758	0.398727
Gorai.012G056300	GrAP2-30	Gorai.008G182500	GrAP2-20	2.24903	0.957947
Gorai.008G086000	GrAP2-19	Gorai.010G028100	GrAP2-24	1.5758	0.398727
Gorai.007G226500	GrAP2-16	Gorai.010G028100	GrAP2-24	1.74987	0.285805
Gorai.002G251500	GrAP2-3	Gorai.011G241700	GrAP2-28	1.64242	0.514849
Gorai.002G251500	GrAP2-3	Gorai.003G139800	GrAP2-7	2.20058	1.13987
Gorai.002G251500	GrAP2-3	Gorai.004G002100	GrAP2-8	2.048	0.5843
Gorai.010G021900	GrDREB67	Gorai.003G026100	GrDREB12	1.88256	0.975595
Gorai.002G134600	GrDREB7	Gorai.003G026100	GrDREB12	2.04478	0.947534
Gorai.009G214300	GrDREB58	Gorai.003G026100	GrDREB12	2.06171	0.700391
Gorai.001G008100	GrDREB1	Gorai.003G063500	GrDREB14	1.76977	0.457323
Gorai.009G050200	GrDREB54	Gorai.003G063500	GrDREB14	1.79786	0.451641
Gorai.007G087100	GrDREB40	Gorai.007G028800	GrDREB39	2.35524	1.07506
Gorai.009G214300	GrDREB58	Gorai.008G077900	GrDREB45	2.01155	0.68716
Gorai.010G021900	GrDREB67	Gorai.008G077900	GrDREB45	2.0523	0.496404
Gorai.008G280600	GrDREB52	Gorai.008G243600	GrDREB49	2.41632	0.616536
Gorai.008G243600	GrDREB49	Gorai.008G280600	GrDREB52	2.41632	0.616536
Gorai.001G008100	GrDREB1	Gorai.009G050200	GrDREB54	2.45182	1.09953
Gorai.009G406800	GrDREB65	Gorai.009G087700	GrDREB55	1.91382	0.465664
Gorai.002G241700	GrDREB10	Gorai.009G087700	GrDREB55	2.16218	1.15906
Gorai.009G050200	GrDREB54	Gorai.009G136500	GrDREB56	1.72267	0.537479
Gorai.001G008100	GrDREB1	Gorai.009G136500	GrDREB56	2.02901	0.803266
Gorai.003G038200	GrDREB13	Gorai.009G238800	GrDREB59	1.85543	0.242613
Gorai.007G240700	GrDREB42	Gorai.009G238800	GrDREB59	1.95277	0.231472
Gorai.007G240700	GrDREB42	Gorai.010G043200	GrDREB68	1.7809	0.426057
Gorai.009G037000	GrDREB53	Gorai.010G091100	GrDREB71	2.0803	0.667888
Gorai.003G063500	GrDREB14	Gorai.010G106600	GrDREB72	1.70365	0.349457
Gorai.001G008100	GrDREB1	Gorai.010G106600	GrDREB72	2.16994	1.01731
Gorai.007G105600	GrERF73	Gorai.008G252300	GrERF101	2.09023	0.76199
Gorai.001G156900	GrERF8	Gorai.008G252300	GrERF101	2.35219	1.09829
Gorai.003G082200	GrERF25	Gorai.008G271200	GrERF103	2.24646	0.564442
Gorai.011G082900	GrERF128	Gorai.009G017500	GrERF105	1.83855	0.700129
Gorai.010G117500	GrERF117	Gorai.009G125100	GrERF107	1.74477	0.379161
Gorai.001G036500	GrERF2	Gorai.009G125100	GrERF107	2.16038	1.10462
Gorai.009G060600	GrERF106	Gorai.009G125100	GrERF107	2.17028	0.878472
Gorai.009G060600	GrERF106	Gorai.010G222900	GrERF122	1.77329	0.318114
Gorai.001G036500	GrERF2	Gorai.010G222900	GrERF122	1.99662	0.487722
Gorai.002G067600	GrERF20	Gorai.011G029700	GrERF125	2.25332	0.754601
Gorai.010G114800	GrERF116	Gorai.011G082900	GrERF128	1.50205	0.445533
Gorai.001G176600	GrERF9	Gorai.011G172800	GrERF130	1.68995	0.839908
Gorai.007G145700	GrERF75	Gorai.011G172800	GrERF130	1.7436	0.486703
Gorai.001G176800	GrERF11	Gorai.011G173000	GrERF131	1.68995	0.839908
Gorai.007G145800	GrERF76	Gorai.011G173000	GrERF131	1.7436	0.486703
Gorai.004G220800	GrERF45	Gorai.011G173000	GrERF131	2.20743	0.693166
Gorai.004G142800	GrERF38	Gorai.011G193600	GrERF133	2.20743	0.693166
Gorai.005G238000	GrERF55	Gorai.003G023200	GrERF23	1.98982	0.553541
Gorai.013G043700	GrERF136	Gorai.003G023200	GrERF23	2.09277	0.647841
Gorai.008G123400	GrERF89	Gorai.003G082200	GrERF25	2.14025	0.476766
Gorai.011G082900	GrERF128	Gorai.001G042300	GrERF3	2.03415	0.23202
Gorai.001G156900	GrERF8	Gorai.004G135700	GrERF37	1.52704	1.04268
Gorai.007G105600	GrERF73	Gorai.004G135700	GrERF37	2.05104	1.1104
Gorai.008G123400	GrERF89	Gorai.004G135700	GrERF37	2.28125	0.530334
Gorai.001G176600	GrERF9	Gorai.005G049200	GrERF47	1.70033	1.35741
Gorai.001G252400	GrERF12	Gorai.005G049200	GrERF47	2.13362	0.641025
Gorai.001G176800	GrERF11	Gorai.005G049300	GrERF48	1.70033	1.35741
Gorai.004G220800	GrERF45	Gorai.005G049300	GrERF48	2.06709	0.794206
Gorai.001G252600	GrERF14	Gorai.005G049300	GrERF48	2.13362	0.641025
Gorai.011G029700	GrERF125	Gorai.005G200200	GrERF54	2.36377	0.815996
Gorai.004G165800	GrERF40	Gorai.006G214100	GrERF61	1.83846	0.594012
Gorai.006G249800	GrERF62	Gorai.007G145700	GrERF75	2.12565	1.33611
Gorai.005G049200	GrERF47	Gorai.007G145700	GrERF75	2.14036	0.644031
Gorai.005G049300	GrERF48	Gorai.007G145800	GrERF76	2.14036	0.644031
Gorai.007G145800	GrERF76	Gorai.007G280800	GrERF78	1.80983	0.448015
Gorai.006G013600	GrERF56	Gorai.008G178900	GrERF92	2.3819	0.616835
