# Supplementary material for: Expansion and stress responses of the AP2/EREBP superfamily in cotton
Source: BMC Genomics. 2017 Jan 31;18:118. doi: 10.1186/s12864-017-3517-9 (PMC5282909; doi:10.1186/s12864-017-3517-9)
Supplement: Additional file 14: Table S5. — All the primers used in this paper. (XLSX 10 kb) [file 12864_2017_3517_MOESM14_ESM.xlsx]

## Sheet: primers
Additional file 14 Table S5 Primers used in qPCR.
Gene	Forward primer	Reverse primer	Product(bp)
DREB36	TCCCTGTACCAGCTTCTACCG	CTCCCAAACACTGCTTCTTCG	181
DREB21	ACAGCAACATCTCAAGAAGAGTCAC	CCCAGTTTCAACAGCATCATCTA	147
DREB26	CTTTGGTTTCTGAGATGGACTTGT	AAAACAACCCATCCACTGAGTCTAT	141
DREB37	TCATCAAAAAACGAGGACACCA	AGAAGGTGGTGAGTTTATCCAGTTT	165
DREB72	TAGTGCCAGAAAGCATTTTACAAA	CTCAGTCACAAATCACAACCAAAA	120
DREB73	GTGAAAGCAAGTCCGTTGAGGT	AACAAGCAAAGACCCTAAGCCTA	175
DREB53	CACAGAGTGTTATTTTGGCGGT	AGCTAGAAAGTCCAAACACCAGG	87
DREB67	ATGGTGGTTCTTCGTCGGACT	TGTTGATTTGTGAGGGGTGTGT	130
DREB19	CTGTTTGCTTGCTAGAATGCCA	TGAAAAAATAACTGGAGAAAGTGGA	93
DREB34	CTTTTGATGCTGATTTGTTATGG	AGCTATCTGCTGAAGATATTTGATT	99
DREB38	AGGACGAGTTGCTTGCGAG	ATGGTAGCGATGTAATTCTATTT	85
DREB42	AAAGTACCCTTCAGTGGAAAT	ACCAAACAAAAGATACTTGACCTA	132
DREB6	TTCTTCTCCATCTTCCTCCTCTT	TTCAGACCGAAGCAGTTCAAAG	98
ERF114	TTGTAGATTTTGAAGGAGGAGTGC	AAAAAAAGAGGAAAGCCCAAAA	146
ERF119	GCGACTCTGACTCATCATCCG	CGTTTTTTTGACCTTTCCGC	154
ERF125	TGACCGCAAATGGTAACACG	AAAACCACATTCACAGCCACAG	102
ERF126	AGCGACTCAGATTCGTCCTCC	GAAAATTGAAAATTTGTGGGTTT	171
ERF54	TCTTAACCTTCCTCCTCCAGTC	TTCCTACCTCTCAGATGCCTAAAT	104
ERF81	GGGTTATCGCATCATCTTCAC	ATCAAAGACATAAAGCAGTACAGTG	105
ERF109	TGCCACCCTTGATGCGTTAC	TCAGAAATGACCACCAGCCAC	109
ERF133	ACATCATCAACAACAGCCTCA	AATCATATCAAACATAACATTACCC	79
ERF38	TCGTCGGTGAACTTTGGAGC	ATGTAAACGAAAGTCGGCTCAC	86
ERF121	CCATATCGGAATCAGAGAGCA	TATGAATACCCAGTCTTAGGAAAC	114
ERF45	CGGTGAAGAACAAGAGAAGTAAAC	GCTCCTAAATCCTCAAACACCAC	97
ERF61	TCACCAAAAAGGAGGAGAAAGG	ACTGACTAATACCTGCTCGCCA	132
ERF24	TTGGGTAACAGTAGTCAAGGTGG	TGACCAAAAAGGCAAAAATCATA	121
ERF128	GGTGAGACAGGAGGTTACTGATAAT	ACACAACCACATTCACAAGCACT	149
ERF137	CCCAGTGAACTACCTGATTGTGA	AACCGCAAAACTTATGGGCA	98
